# Supplementary material for: Design to Assist Better Youthhood for Adolescents with Lower-Limb Disability through Virtual Reality Sports
Source: Int J Environ Res Public Health. 2022 Mar 27;19(7):3985. doi: 10.3390/ijerph19073985 (PMC8997947; doi:10.3390/ijerph19073985)
Supplement: Supplementary file 1 [file ijerph-19-03985-s001.zip]

Archive with 1 entries (1 files):
- ijerph-1608752-supplementary.mp4
